# Supplementary material for: Distinct autoreactive CD19– plasma cell subsets accumulate in lupus-prone mice
Source: Nat Commun. 2025 Nov 10;16:9901. doi: 10.1038/s41467-025-65906-6 (PMC12603280; doi:10.1038/s41467-025-65906-6)
Supplement: Supplementary file 4 — Source data [file 41467_2025_65906_MOESM4_ESM.xlsx]

## Sheet: Fig. 1A
		CD19+											Plotted			CD19-											Plotted
		Mouse # 1	Mouse # 2	Mouse # 3	Mouse # 4	Mouse # 5	Mouse # 6	Mouse # 7	Mouse # 8	Mouse # 9	Mouse # 10	Mouse # 11	Avrg	SD	SEM	Mouse # 1	Mouse # 2	Mouse # 3	Mouse # 4	Mouse # 5	Mouse # 6	Mouse # 7	Mouse # 8	Mouse # 9	Mouse # 10	Mouse # 11	Avrg	SD	SEM
	BM	44.8	48.1	33.7	38.3	51.6	45.1	46.9	52.8	46.9	38.2	42.8	44.4727	5.57496	1.68091	50.9	48.4	62.6	57.8	43.3	49.6	47.4	41.4	47.2	58.8	55.6	51.1818	6.39614	1.92851
	Spleen	85.9	79.3	75	80.7	69.7	70.2	76.9	71.6	69.5	69.8	69.1	74.3364	5.42172	1.63471	11.4	16.6	22.3	14.7	25.7	24.5	19.5	24.7	27.7	24	25	21.4636	4.96081	1.49574
	mLN	93.7	89	68.9	83	86.7	84.4	84.1	65.3	63	81.9	79.5	79.9545	9.49108	2.86167	4.74	8.56	25.6	11.8	10.7	13.5	13.6	28.5	32	14	18.7	16.5182	8.27168	2.49401
	PP	72.1	71.9	84.2	78.9	81.7							77.76	4.99344	2.23313	24.8	24.7	14.7	18.1	15.3							19.52	4.42195	1.97755
	LP	17.9	13.5	11.5	20.3	19.9							16.62	3.51818	1.57338	79.1	82.7	85.3	76.2	78.5							80.36	3.23209	1.44543
	Graph was plotted by Prism 9

## Sheet: Fig. 1B
			B cells	CD19+ PCs	CD19- PCs
		Mouse #1	107	13307	14150
		Mouse #2	104	13291	14468
		Mouse #3	121	14409	15872
		Mouse #4	103	12910	13609
		Mouse #5	104	11214	12792
		Mouse #6	103	13313	13475
		Mouse #7	107	11881	12494
	Plotted	Avrg	107	12903.6	13837.1
		SD	5.92814	974.47	1049.9
		SEM	2.24063	368.315	396.826
		Graph was plotted by Prism 9

## Sheet: Fig. 1C
		CD19+					Plotted			CD19-					Plotted
		Exp #1	Exp #2	Exp #3	Exp #4	Exp #5	Avrg	SD	SEM	Exp #1	Exp #2	Exp #3	Exp #4	Exp #5	Avrg	SD	SEM
	IgA	25.1636	18.9655	26.757	49.3478	40.6977	32.1863	11.1404	4.98215	41.6421	42.1505	26.9247	52.2876	34.4281	39.4866	8.47347	3.78945
	IgM	63.9273	67.2414	50.3027	35.2046	41.2791	51.591	12.4389	5.56283	45.8358	49.0323	50.7408	34.6405	45.5238	45.1546	5.61049	2.50909
	IgG	10.9091	13.7931	22.9402	15.4476	18.0233	16.2227	4.0769	1.82325	12.5221	8.8172	22.3345	13.0719	20.0481	15.3588	5.03427	2.25139
	Graph was plotted by Prism 9

## Sheet: Fig. 1D
			CD19+	CD19-
		Mouse #1	9.65	7.24
		Mouse #2	5.06	1.85
		Mouse #3	7.25	2.08
		Mouse #4	6.3	5.37
		Mouse #5	7	3.18
		Mouse #6	21.5	4.2
		Mouse #7	14.5	9.26
		Mouse #8	16.5	8.32
		Mouse #9	5.7	4.85
		Mouse #10	4.05	2.31
		Mouse #11	5.83	3.84
		Mouse #12	8.39	4.4
		Mouse #13	6.26	4.07
	Plotted	Avrg	9.07615	4.69
		SD	5.00995	2.24132
		SEM	1.38951	0.62163
		Graph was plotted and statistical analysis was calculated by Prism 9

## Sheet: Fig. 1F
		CD19+															Plotted			CD19-															Plotted
	Month	Mouse #1	Mouse #2	Mouse #3	Mouse #4	Mouse #5	Mouse #6	Mouse #7	Mouse #8	Mouse #9	Mouse #10	Mouse #11	Mouse #12	Mouse #13	Mouse #14	Mouse #15	Avrg	SD	SEM	Mouse #1	Mouse #2	Mouse #3	Mouse #4	Mouse #5	Mouse #6	Mouse #7	Mouse #8	Mouse #9	Mouse #10	Mouse #11	Mouse #12	Mouse #13	Mouse #14	Mouse #15	Avrg	SD	SEM
	1	77.2	76	85	89.4	88.8	93.6										85	6.44981	2.63312	17.7	20.8	11.8	8.96	9.56	5.49										12.385	5.27029	2.15159
	2	58.7	59.3	45.9	58.8	70.9	66										59.9333	7.71593	3.15001	38.1	36.9	50.6	35.7	25.6	30.6										36.25	7.69648	3.14208
	3	61.8	41.8	33.6	35	44.5	56	62.4									47.8714	11.2677	4.25881	35.4	54	62.1	60.7	51.1	40.7	34.7									48.3857	10.6477	4.02444
	6	50.6	48.4	53.6	39.4	40.1	57.3	50.8	46.1	38.8	46.5	43.3	44.8	50.6	53.8	46.7	47.3867	5.34327	1.37963	45.2	47.6	43.2	57.3	56.1	38.3	44.2	48.8	58.9	49.2	51.9	50.8	45.4	43	49.9	48.6533	5.56523	1.43694
	9	49.7	63.5	28.1	23.6	41.3	64.6	49.2									45.7143	14.7349	5.56928	47.5	33.7	69.1	74.1	55.1	30.7	46.5									50.9571	15.2217	5.75325
	12	30.7	18	19.8	13.9	9.52	37										21.4867	9.49833	3.87768	66.1	79.1	77.3	83.8	88.6	59.6										75.75	9.9791	4.07395
	18	17.8	16.5	23.5	26.7	23.6											21.62	3.84884	1.72126	78.5	85.7	74.1	70.4	73.7											76.48	5.28106	2.36176
	24	16.8	18.1	15.2	14.3	12.8	12										14.8667	2.12577	0.867841	81.5	78.9	83.2	82.8	84.9	85.9										82.8667	2.27498	0.928759
	Graph was plotted and statistical analysis was calculated by Prism 9

## Sheet: Fig. 2A
	Bone marrow
		VH11+/Vk9+							Plotted			VH12+							Plotted
		Mouse #1	Mouse #2	Mouse #3	Mouse #4	Mouse #5	Mouse #6	Mouse #7	Avrg	SD	SEM	Mouse #1	Mouse #2	Mouse #3	Mouse #4	Mouse #5	Mouse #6	Mouse #7	Avrg	SD	SEM
	B-1	40.1	14.9	18.8	27	13	23.1	16.1	21.8571	8.70252	3.28924	12.4	12.6	8.62	11.1	10	12.2	8.81	10.8186	1.56753	0.592471
	B-2	0.041	0.017	0.021	0.034	0.028	0.028	0.012	0.0258571	0.00924938	0.00349594	0.048	0.094	0.1	0.061	0.093	0.093	0.065	0.0791429	0.0190445	0.00719815
	CD19+ PCs	6.69	1.66	2.36	2.47	1.91	12.2	10.4	5.38429	4.0865	1.54455	0.3	0.24	0.83	0.17	0.22	0.38	0.34	0.354286	0.205347	0.0776138
	CD19- PCs	18.7	3.69	6.92	6.98	3.88	13.6	10	9.11	5.05657	1.91121	0.037	0	0.049	0.046	0.03	0.19	0.029	0.0544286	0.0573083	0.0216605
	Spleen
		VH11+/Vk9+							Plotted			VH12+							Plotted
		Mouse #1	Mouse #2	Mouse #3	Mouse #4	Mouse #5	Mouse #6	Mouse #7	Avrg	SD	SEM	Mouse #1	Mouse #2	Mouse #3	Mouse #4	Mouse #5	Mouse #6	Mouse #7	Avrg	SD	SEM
	B-1	24.1	11.5	20.1	26.5	14.5	13.5	17.9	18.3	5.18239	1.95876	11.1	11.2	10.8	12.5	10.5	8.9	11.7	10.9571	1.03352	0.390634
	B-2	0.032	0.0096	0.012	0.021	0.011	0.073	0.016	0.0249429	0.0208811	0.00789231	0.056	0.075	0.062	0.072	0.07	0.07	0.01	0.0592857	0.0209947	0.00793523
	CD19+ PCs	0.61	2.33	1.54	2.06	0.53	3.05	1.84	1.70857	0.840976	0.317859	0.17	0.11	0.12	0.082	0.25	0.21	0.13	0.153143	0.0553623	0.020925
	CD19- PCs	0.26	1.62	1.66	4.06	0.72	0.77	0.18	1.32429	1.24205	0.46945	0	0	0	0.037	0.022	0.056	0.076	0.0272857	0.0281664	0.0106459
	Peritoneal cavity
		VH11+/Vk9+														Plotted			VH12+														Plotted
		Mouse #1	Mouse #2	Mouse #3	Mouse #4	Mouse #5	Mouse #6	Mouse #7	Mouse #8	Mouse #9	Mouse #10	Mouse #11	Mouse #12	Mouse #13	Mouse #14	Avrg	SD	SEM	Mouse #1	Mouse #2	Mouse #3	Mouse #4	Mouse #5	Mouse #6	Mouse #7	Mouse #8	Mouse #9	Mouse #10	Mouse #11	Mouse #12	Mouse #13	Mouse #14	Avrg	SD	SEM
	B1a	24	22.7	39	18.7	21.4	21.2	24.4	36.6	40.8	31.8	13.7	40.1	44.6	50	30.6429	10.7546	2.87428	34.7	52.9	20.3	27.1	38.4	21.5	20.4	3.44	12.8	19.3	13.4	13.7	18.6	28.9	23.2457	12.0519	3.221
	B1b	0.27	0.17	0.33	0.18	0.26	0.08	0.09	0.14	0.16	0.19	0.04	0.02	0.15	0.11	0.156429	0.0847355	0.0226465	0.63	2.25	1.72	0.83	1.04	0.41	0.32	0.16	0.207	0.651	0.732	3.33	0.056	1.3	0.974	0.885899	0.236767
	B2	0.04	0.02	0.02	0.02	0.06	0.02	0.02	0.02	0.04	0.04	0.02	0.02	0	0.01	0.025	0.014516	0.00387956	0.05	0.08	0.08	0.08	0.04	0.06	0.05	0.02	0.058	0.064	0.041	0.112	0.067	0.098	0.0642857	0.0234838	0.00627631
	Graphs were plotted by Prism 9

## Sheet: Fig. 2B
		BM						Spleen									Peritoneal cavity
		B-1	VH11+Vk14+ B-1	CD19- PCs	VH11+Vk14+CD19- PCs	CD19+ PCs	VH11+Vk14+CD19+ PCs	B-1	VH11+Vk14+ B-1	MZ	FO	DN CD21-CD23-	CD19+ PCs	VH11+Vk14+CD19+ PCs	CD19- PCs	VH11+Vk14+CD19- PCs	B-1a	VH11+Vk14+ B-1a	B-1b	B-2
	Mouse #1	21	13.7	77.6	3.85	81	4.23	26.7	16	98.7	90.1	17.5	67.1	9.28	73.8	0	26	9.75	81.4	96.2
	Mouse #2	21.5	10.2	75.4	2.99	76.2	4.95	32.4	13.4	98.8	90.8	4.78	85.2	14.6	83.8	0	31.6	14.9	75.6	94.8
	Mouse #3	29.2	19	77	0	81.5	11.4	39.3	24.4	98.8	87.6	9.1	74.5	7.69	76.7	8	36.6	24.3	81.5	93.4
	Mouse #4	15.3	12.7	74.4	0	73.3	0	25.6	11	97.9	88	7.39	77.6	8.82	81.5	0	26.8	12	82.8	95.4
	Mouse #5	9.98	3.68	76.7	3.45	69.9	0.95	13.9	4.86	97.5	86.2	3.56	72.3	8.43	72.6	0	21.7	7.13	82.1	96.5
	Mouse #6	9.94	3.69	72.7	0	64.4	0	20	5.35	97	83.7	4.12	67.7	7.5	67.5	0	20.7	5.2	78	94.2
Plotted	Avrg	17.82	10.495	75.6333	1.715	74.3833	3.58833	26.3167	12.5017	98.1167	87.7333	7.74167	74.0667	9.38667	75.9833	1.33333	27.2333	12.2133	80.2333	95.0833
	SD	6.86864	5.48191	1.68589	1.7329	6.03695	4.00002	8.16811	6.66348	0.700991	2.37042	4.77089	6.1754	2.41056	5.4807	2.98142	5.50475	6.25095	2.56558	1.08385
	SEM	2.80411	2.23798	0.688261	0.707455	2.46457	1.633	3.33462	2.72036	0.286179	0.96772	1.94771	2.5211	0.984106	2.23749	1.21716	2.2473	2.55194	1.0474	0.442478
	Graph was plotted by Prism 9

## Sheet: Fig. 2C
	Bone marrow
		CD19+						Plotted			CD19-						Plotted
	Month	Mouse #1	Mouse #2	Mouse #3	Mouse #4	Mouse #5	Mouse #6	Avrg	SD	SEM	Mouse #1	Mouse #2	Mouse #3	Mouse #4	Mouse #5	Mouse #6	Avrg	SD	SEM
	1	66.4	66.7	77.5	95.2	81.5	74.5	76.9667	9.80164	4.0015	29.9	21.1	21.4	4.76	18.5	15.5	18.5267	7.55991	3.08632
	2	40.2	54	48.1	42.8	48	62.2	49.2167	7.26462	2.96577	45.6	45.6	50.6	55.4	50.1	36.7	47.3333	5.80909	2.37155
	6	43.6	43.2	30.1	40.3	41.5	35.4	39.0167	4.81159	1.96432	54.2	54.7	68.3	57.8	56.9	63.5	59.2333	5.06283	2.06689
	Spleen
		CD19+						Plotted			CD19-						Plotted
	Month	Mouse #1	Mouse #2	Mouse #3	Mouse #4	Mouse #5	Mouse #6	Avrg	SD	SEM	Mouse #1	Mouse #2	Mouse #3	Mouse #4	Mouse #5	Mouse #6	Avrg	SD	SEM
	1	74.7	69.6	59.3	68.9	71.8	80.9	70.8667	6.52551	2.66403	23.1	28.6	19	28.7	25.3	19.1	23.9667	3.97394	1.62236
	2	41.4	50.7	38.9	55.5	63.9	60.5	51.8167	9.23371	3.76965	57.3	48.3	59.8	42.2	34.8	38.2	46.7667	9.31498	3.80283
	6	47.4	48.2	40.7	48.9	54.8	46.6	47.7667	4.13064	1.68633	49	48.3	56.7	47.4	41.5	49.3	48.7	4.43734	1.81154
	Graphs were plotted and statistical analysis was calculated by Prism 9

## Sheet: Fig. 2D
	Frequency
		WT					Plotted			TCRb/dKO					Plotted
		Mouse #1	Mouse #2	Mouse #3	Mouse #4	Mouse #5	Avrg	SD	SEM	Mouse #1	Mouse #2	Mouse #3	Mouse #4	Mouse #5	Avrg	SD	SEM
	BM	63.9	59.5	65.3	62.4	56.1	61.44	3.29096	1.47176	53.7	54.5	55.8	46.3	49.7	52	3.50314	1.56665
	Spleen	36.6	42	38.5	38.8	57	42.58	7.41577	3.31643	27.8	26.3	23.4	24.3	27.5	25.86	1.73966	0.777997
	Absolute number
		WT					Plotted			TCRb/dKO					Plotted
		Mouse #1	Mouse #2	Mouse #3	Mouse #4	Mouse #5	Avrg	SD	SEM	Mouse #1	Mouse #2	Mouse #3	Mouse #4	Mouse #5	Avrg	SD	SEM
	BM	48.117	53.104	38.005	28.348	46.776	42.87	8.74162	3.90937	21.721	16.249	21.119	16.153	18.175	18.6834	2.35571	1.05351
	Spleen	85.117	182.88	103.67	83.517	267.56	144.549	71.4551	31.9557	91.54	79.235	75.423	27.009	63.162	67.2738	22.0748	9.87216
	Graphs were plotted and statistical analysis was calculated by Prism 9

## Sheet: Fig. 2F
		CD19+																	Plotted			CD19-																	Plotted
	Days after immunization	Mouse #1	Mouse #2	Mouse #3	Mouse #4	Mouse #5	Mouse #6	Mouse #7	Mouse #8	Mouse #9	Mouse #10	Mouse #11	Mouse #12	Mouse #13	Mouse #14	Mouse #15	Mouse #16	Mouse #17	Avrg	SD	SEM	Mouse #1	Mouse #2	Mouse #3	Mouse #4	Mouse #5	Mouse #6	Mouse #7	Mouse #8	Mouse #9	Mouse #10	Mouse #11	Mouse #12	Mouse #13	Mouse #14	Mouse #15	Mouse #16	Mouse #17	Avrg	SD	SEM
	7	44.7	48.5	60.7	64.4	68.5	59.7	60	46.6	66.3	54.9	65	61.3	68	69	69.5	62.5	63.8	60.7882	7.5765	1.83757	54.4	48	36.8	33.3	28.1	38.9	35.6	53.4	30.6	45.1	32.8	36.2	30.7	29.1	27.3	35.2	34.1	37.0353	8.13091	1.97204
	28	41	38.7	33.3	43.2	35	34.1	45.7	47.1	37.4	41.3	33.3	34	39.9					38.7692	4.55891	1.26441	56.7	59.1	65.3	55.4	62.2	65.2	52	52.4	59.3	57.1	64.6	66	58.1					59.4923	4.64848	1.28926
	90	17.3	15.2	19.1	44.4	17.5	15.3	15.1	10.9	17.1	8.94								18.084	9.25031	2.92521	82.3	83.3	79.8	53.9	80.8	84.1	83.3	88.4	82	89.9								80.78	9.44593	2.98707
	Graph was plotted and statistical analysis was calculated by Prism 9

[truncated: 21 more sheets: Fig. 2G, Fig. 2H, Fig. 2I, Fig. 3A, Fig. 3B, Fig. 3C, Fig. 5C, Fig. 5D, Fig. 6A, Fig. 8E, Fig. 8F, Sup. Fig. 1A, Sup. Fig. 1C, Sup. Fig. 1E, Sup. Fig. 2D, Sup. Fig. 2E, Sup. Fig. 3A, Sup. Fig. 5B, Sup. Fig. 8B, Sup. Fig. 8C …]
